# Supplementary material for: Immunization Against Chlamydia trachomatis Polymorphic Membrane Protein D Tetrapeptide Motifs Limits Early Female Reproductive Tract Infection in a Mouse Model
Source: Vaccines (Basel). 2025 Feb 25;13(3):234. doi: 10.3390/vaccines13030234 (PMC11946637; doi:10.3390/vaccines13030234)
Supplement: Supplementary file 1 [file vaccines-13-00234-s001.zip]

Archive with 1 entries (1 files):
- vaccines-3392707-supplementary.pdf
